# Supplementary material for: Centella Asiatica Alleviates Type 2 Diabetes-Related Hepatic Glycolipid Disorders via Regulating UPP1-Mediated Pyrimidine Metabolism
Source: Curr Issues Mol Biol. 2026 Jun 27;48(7):663. doi: 10.3390/cimb48070663 (PMC13406324; doi:10.3390/cimb48070663)
Supplement: Supplementary file 1 [file cimb-48-00663-s001.zip]

Archive with 1 entries (1 files):
- cimb-4381343-supplementary.pdf
